# Supplementary material for: Persistent abnormalities in pulmonary arterial compliance after heart transplantation in patients with combined post-capillary and pre-capillary pulmonary hypertension
Source: PLoS One. 2017 Nov 27;12(11):e0188383. doi: 10.1371/journal.pone.0188383 (PMC5703525; doi:10.1371/journal.pone.0188383)
Supplement: S1 Dataset — (XLSX) [file pone.0188383.s001.xlsx]

## Sheet: DB
id	Surname	Name	dob	Etiology	Weight	Height	Sex	SBP_before	DBP_before	Sistemic_PP_before	HR_emo_before	Mean_BP_before	Exam_Date_before	PAPS_before	mPAP_before	PAPD_before	Pulm_Pulse_Press_before	TPG_before	TPG_before_gr	DPG_before	DPG_before_gr	CI_before	CO_before	RAP_before	PWP_before	PVR_before	PVR_before gr	Pulmonary_Compliance_before	Systemic_Compliance_before	Stroke_Volume_before	date_Transplant	age_at_Transplant	Date_RHC_1m	HR_emo_1m	SBP_1m	DBP_1m	Systemic_PP_1m	Mean_BP_1m	PAPS_1m	mPAP_1m	mPAPgr_1m <=20	mPAPgr_1m <=25	PAPD_1m	Pulm_Pulse_Press_1m	TPG_1m	DPG_1m	DPG_gr_1m	Cardiac_Index_1m	CO_1m
#VALUE!				6	95	174	1	101	25	76	74	50.3333		32	27	25	7	1	1	-1	1	2.03	4.2	32	26	0.238095	1	8.10811	0.746799	56.7568		107.496		96	146	98	48	114	36	21	2	1	14	22	9	2	1	3.85	8.01
#VALUE!				1	76	182	1	80	60	20	98	66.6667		28	25	19	9	2	1	-4	1	2.81	5.7	19	23	0.350877	1	6.46259	2.90816	58.1633		103.575		76	125	80	45	95	30	12	1	1	6	24	3	-3	1	2.78	5.3
#VALUE!				1	85	170	1	102	75	27	68	84		59	33	24	35	1	1	-8	1	1.2	2.2	25	32	0.454545	1	0.92437	1.19826	32.3529		99.1726		74	127	75	52	92.3333	32	19	1	1	9	23	12	2	1	3.14	5.49
76				6	106	173	1	123	84	39	80	97		39	35	28	11	2	1	-5	1	1.65	3.6	15	33	0.555556	1	4.09091	1.15385	45		103.115		82	135	100	35	111.667	28	18	1	1	7	21	10	-1	1	2.4	5.2
133				1	50	177	1	90	50	40	80	63.3333		34	28	22	12	2	1	-4	1	1.84	3.1	28	26	0.645161	1	3.22917	0.96875	38.75		109.507		90	132	82	50	98.6667	14	6	1	1	3	11	5	2	1	4.23	6.6
134				1	83	198	1	80	60	20	80	66.6667		42	30	25	17	2	1	-3	1	1.42	3	25	28	0.666667	1	2.20588	1.875	37.5		109.811		100	102	71	31	81.3333	42	30	2	2	25	17	2	-3	1	1.48	2.98
214				1	76	198	1	102	71	31	100	81.3333		42	30	25	17	2	1	-3	1	1.48	2.98	25	28	0.671141	1	1.75294	0.96129	29.8		109.978		90	127	71	56	89.6667	23	14	1	1	10	13	3	-1	1	4.17	7.67
106				4	76	173	1	116	57	59	98	76.6667		57	36	26	31	3	1	-7	1	2.3	4.2	13	33	0.714286	1	1.38249	0.726392	42.8571		104.608		82	142	79	63	100	25	17	1	1	8	17	7	-2	1	4.34	7.5
107				1	58	166	2	90	60	30	80	70		36	27	24	12	2	1	-1	1	1.34	2.47	6	25	0.809717	1	2.57292	1.02917	30.875		107.444		95	120	60	60	80	22	13	1	1	8	14	7	2	1	3.1	5
78				4	80	178	1	110	59	51	75	76		36	26	22	14	4	1	0	1	2.51	4.8	9	22	0.833333	1	4.57143	1.2549	64		109.244		102	130	71	59	90.6667	19	11	1	1	4	15	6	-1	1	3.73	7.19
171				1	83	175	1	117	67	50	77	83.6667		38	27	22	16	5	1	0	1	2.97	5.9	8	22	0.847458	1	4.78896	1.53247	76.6234		113.296		65	163	94	69	117	31	19	1	1	12	19	8	1	1	3.32	6.6
29				1	87	178	1	116	84	32	92	94.6667		51	35	28	23	3	1	-4	1	1.74	3.5	11	32	0.857143	1	1.65406	1.18886	38.0435		107.03		78	129	63	66	85	19	10	1	1	6	13	7	3	1	4.69	8.94
30				6	70	171	1	90	65	25	90	73.3333		60	40	27	33	3	1	-10	1	1.98	3.29	6	37	0.911854	1	1.10774	1.46222	36.5556		108.216		90	120	80	40	93.3333	34	24	2	1	16	18	7	-1	1	1.71	3.8
31				6	68	173	1	90	65	25	75	73.3333		55	40	26	29	4	1	-10	1	2.09	4.27	3	36	0.936768	1	1.96322	2.27733	56.9333		109.419		80	140	85	55	103.333	24	11	1	1	6	18	8	3	1	2.49	4.4
160				6	90	170	1	125	94	31	87	104.333		60	42	23	37	4	1	-15	1	2.09	4.2	0	38	0.952381	1	1.30475	1.55729	48.2759		107.378		63	144	89	55	107.333	28	16	1	1	5	23	7	-4	1	3.48	7
161				1	68	178	1	104	69	35	98	80.6667		41	33	23	18	2	1	-8	1	1.23	2.1	13	31	0.952381	1	1.19048	0.612245	21.4286		104.589		100	115	73	42	87	9	7	1	1	4	5	4	1	1	2.99	5.03
143				3	75	175	1	100	60	40	70	73.3333		38	27	18	20	5	1	-4	1	2.48	4.92	7	22	1.01626	1	3.51429	1.75714	70.2857		111.803		60	180	90	90	120	50	30	2	2	16	34	8	-6	1	3.2	6.2
101				5	66	161	2	100	65	35	67	76.6667		46	30	23	23	3	1	-4	1	1.6	2.7	9	27	1.11111	1	1.75211	1.15139	40.2985		111.104		73	166	84	82	111.333	32	17	1	1	9	23	9	1	1	2.43	4.26
3				1	44	160	2	107	58	49	80	74.3333		48	33	26	22	3	1	-4	1	1.8	2.7	10	30	1.11111	1	1.53409	0.688776	33.75		103.427		80	121	63	58	82.3333	27	16	1	1	8	19	12	4	1	2.45	3.57
4				1	85	185	1	115	76	39	74	89		44	32	26	18	4	1	-2	1	1.63	3.47	12	28	1.15274	1	2.60511	1.20236	46.8919		114.671		76	151	97	54	115	24	15	1	1	9	15	8	2	1	2.56	5.1
19				1	73	171	1	134	98	36	70	110		56	35	18	38	5	1	-12	1	2.29	4.24	3	30	1.17925	1	1.59398	1.68254	60.5714		106.86		105	150	108	42	122	29	19	1	1	8	21	15	4	1	3.19	5.9
50				1	65	165	1	120	80	40	72	93.3333		48	34	25	23	3	1	-6	1	1.46	2.5	5	31	1.2	1	1.50966	0.868056	34.7222		107.507		77	114	78	36	90	27	13	1	1	6	21	6	-1	1	2.16	3.7
72				5	53	173	1	120	80	40	75	93.3333		44	26	32	12	6	1	12	2	2.61	5	15	20	1.2	1	5.55556	1.66667	66.6667		101.501		75	120	80	40	93.3333	34	26	2	2	18	16	18	10	2	3.72	5.2
73				1	70	160	2	100	60	40	65	73.3333		47	36	28	19	2	1	-6	1	1	1.6	18	34	1.25	1	1.29555	0.615385	24.6154		90.6329		73	120	80	40	93.3333	48	33	2	2	26	22	7	0	1	3.24	5.1
22				1	73	171	1	100	70	30	75	80		36	26	20	16	7	1	1	1	2.1	5.56	1	19	1.25899	1	4.63333	2.47111	74.1333		108.148		88	140	90	50	106.667	20	11	1	1	8	12	4	1	1	2.87	5.75
147				1	88	178	1	90	61	29	82	70.6667		46	32	23	23	5	1	-4	1	1.92	3.95	8	27	1.26582	1	2.09438	1.66106	48.1707		114.203		95	140	80	60	100	30	19	1	1	11	19	8	0	1	3.49	7.2
148				1	72	170	1	90	70	20	80	76.6667		48	32	24	24	4	1	-4	1	1.66	3.1	12	28	1.29032	1	1.61458	1.9375	38.75		111.742		80	110	70	40	83.3333	40	24	2	1	15	25	9	0	1	3.3	6.1
223				7	54	168	2	107	66	41	116	79.6667		47	36	23	24	4	1	-9	1	1.89	3.04	2	32	1.31579	1	1.09195	0.639193	26.2069		104.162		88	137	78	59	97.6667	12	7	1	1	5	7	2	0	1	2.69	4.33
206				7	63	165	2	107	66	41	116	79.6667		47	36	23	24	4	1	-9	1	1.89	3	2	32	1.33333	1	1.07759	0.630782	25.8621		104.162		90	140	86	54	104	17	8	1	1	4	13	2	-2	1	3.32	5.28
207				1	78	183	1	110	75	35	60	86.6667		38	27	18	20	6	1	-3	1	2.2	4.3	6	21	1.39535	1	3.58333	2.04762	71.6667		108.501		104	120	90	30	100	24	22	2	1	20	4	8	6	1	2.9	4.43
114				6	73	170	1	105	70	35	70	81.6667		49	37	31	18	8	1	2	1	3	5.6	3	29	1.42857	1	4.44444	2.28571	80		109.277		100	100	60	40	73.3333	25	21	2	1	17	8	12	8	2	2.85	5.3
120				5	61	169	2	100	60	40	106	73.3333		40	29	16	24	6	1	-7	1	2.41	4.1	13	23	1.46341	1	1.61164	0.966981	38.6792		109.419		100	119	73	46	88.3333	39	23	2	1	14	25	8	-1	1	3.41	5.8
121				5	62	167	2	102	64	38	112	76.6667		45	41	37	8	4	1	0	1	1.58	2.68	17	37	1.49254	1	2.99107	0.629699	23.9286		105.329		90	127	54	73	78.3333	18	14	1	1	12	6	3	1	1	3.38	5.47
122				2	70	174	1	90	66	24	71	74		40	34	26	14	4	1	-4	1	1.37	2.6	17	30	1.53846	1	2.61569	1.52582	36.6197		106.518		80	169	94	75	119	40	28	2	2	22	18	3	-3	1	2.88	5.42
95				1	75	182	1	85	50	35	60	61.6667		40	28	11	29	6	1	-11	1	2.1	3.9	10	22	1.53846	1	2.24138	1.85714	65		103.058		84	107	57	50	73.6667	24	12	1	1	7	17	5	0	1	4.74	8.1
127				6	76	175	1	85	65	20	80	71.6667		60	37	27	33	7	1	-3	1	2.35	4.5	7	30	1.55556	1	1.70455	2.8125	56.25		107.825		89	160	94	66	116	23	13	1	1	1	22	9	-3	1	3.92	7.5
159				1	91	180	1	102	67	35	63	78.6667		37	29	21	16	7	1	-1	1	2.09	4.4	8	22	1.59091	1	4.36508	1.99546	69.8413		108.605		93	160	107	53	124.667	33	22	2	1	12	21	11	1	1	4.36	9.2
160				6	70	166	1	95	56	39	80	69		50	43	38	12	6	1	1	1	2.2	3.7	14	37	1.62162	1	3.85417	1.1859	46.25		107.014		75	100	60	40	73.3333	31	22	2	1	13	18	5	-4	1	2.84	5.17
43				1	83	187	1	90	65	25	80	73.3333		54	38	30	24	7	1	-1	1	2.06	4.3	18	31	1.62791	1	2.23958	2.15	53.75		107.901		99	147	90	57	109	16	7	1	1	1	15	1	-5	1	2.3	4.8
137				2	82	182	1	95	60	35	90	71.6667		50	33	17	33	7	1	-9	1	1.99	4.26	14	26	1.64319	1	1.43434	1.35238	47.3333		106.608		80	130	80	50	96.6667	30	18	1	1	13	17	4	-1	1	3.78	7.56
138				1	70	160	2	88	48	40	86	61.3333		36	29	23	13	6	1	0	1	2.32	3.6	0	23	1.66667	1	3.22004	1.04651	41.8605		101.526		86	117	66	51	83	21	13	1	1	10	11	2	-1	1	3.76	5.94
135				1	60	167	1	89	59	30	92	69		45	39	34	11	5	1	0	1	1.69	2.9	14	34	1.72414	1	2.86561	1.05072	31.5217		108.077		66	137	94	43	108.333	29	15	1	1	9	20	9	3	1	4.02	6.8
136				1	61	164	2	93	50	43	60	64.3333		52	34	26	26	5	1	-3	1	1.67	2.8	10	29	1.78571	1	1.79487	1.08527	46.6667		107.027		86	128	51	77	76.6667	35	19	1	1	12	23	4	-3	1	3.88	6.72
49				6	60	62	1	190	80	110	60	116.667		55	32	17	38	4	1	-11	1	1.36	2.2	6	28	1.81818	1	0.964912	0.333333	36.6667		104.855		74	114	65	49	81.3333	21	11	1	1	5	16	10	4	1	2.1	3.4
119				5	49	172	1	95	57	38	48	69.6667		43	28	18	25	6	1	-4	1	2.1	3.3	5	22	1.81818	1	2.75	1.80921	68.75		113.578		98	111	76	35	87.6667	22	13	1	1	7	15	9	3	1	3	4.7
58				6	79	171	2	97	60	37	72	72.3333		66	44	30	36	9	1	-5	1	2.56	4.9	8	35	1.83673	1	1.89043	1.83934	68.0556		109.57		80	167	80	87	109	27	14	1	1	4	23	10	0	1	2.87	5.5
232				1	77	173	1	104	73	31	85	83.3333		60	44	34	26	5	1	-5	1	1.41	2.7	14	39	1.85185	1	1.22172	1.02467	31.7647		104.074		82	130	100	30	110	33	21	2	1	11	22	11	1	1	3.25	6.2
91				6	87	182	1	90	65	25	60	73.3333		52	32	22	30	8	1	-2	1	2.1	4.3	1	24	1.86047	1	2.38889	2.86667	71.6667		107.822		85	140	85	55	103.333	26	14	1	1	10	16	12	8	2	3.06	6.4
196				1	50	152	2	81	70	11	96	73.6667		37	31	22	15	5	1	-4	1	1.64	2.6	22	26	1.92308	1	1.80556	2.46212	27.0833		109.016		80	117	58	59	77.6667	43	29	2	2	18	25	8	-3	1	5.24	7.65
201				2	84	160	2	100	70	30	70	80		53	34	25	28	6	1	-3	1	1.72	3.1	11	28	1.93548	1	1.58163	1.47619	44.2857		104.74		74	143	70	73	94.3333	37	21	2	1	11	26	9	-1	1	2.8	5.38
40				1	68	180	1	101	69	32	64	79.6667		46	33	14	32	7	1	-12	1	1.93	3.6	6	26	1.94444	1	1.75781	1.75781	56.25		104.255		80	144	104	40	117.333	17	7	1	1	1	16	5	-1	1	2.9	5.4
113				6	80	176	1	90	70	20	74	76.6667		41	32	20	21	8	1	-4	1	2.09	4.1	0	24	1.95122	1	2.63835	2.77027	55.4054		104.537		83	129	92	37	104.333	23	15	1	1	7	16	9	1	1	3	5.9
68				1	62	170	1	120	80	40	47	93.3333		42	27	14	28	5	1	-8	1	1.47	2.53	4	22	1.97628	1	1.92249	1.34574	53.8298		104.91		81	165	95	70	118.333	25	12	1	1	5	20	6	-1	1	2.97	5.1
67				6	68	167	1	96	66	30	51	76		52	31	21	31	6	1	-4	1	1.62	3	7	25	2	1	1.89753	1.96078	58.8235		105.512		110	127	60	67	82.3333	40	29	2	2	22	18	9	2	1	3.4	6
68				6	54	165	1	110	75	35	70	86.6667		61	40	30	31	7	1	-3	1	2	3.5	6	33	2	1	1.6129	1.42857	50		107.323		100	125	85	40	98.3333	20	15	1	1	9	11	7	1	1	3.6	5.8
57				1	62	158	1	97	66	31	71	76.3333		36	26	22	14	3	1	-1	1	0.83	1.5	13	23	2	1	1.50905	0.681508	21.1268		102.926		77	111	60	51	77	17	13	1	1	10	7	5	2	1	3.65	6.21
47				3	66	164	2	80	60	20	97	66.6667		45	30	23	22	6	1	-1	1	1.74	3	11	24	2	1	1.40581	1.54639	30.9278		105.556		72	155	85	70	108.333	38	24	2	1	14	24	15	5	1	3.06	5.2
117				1	77	175	1	141	48	93	100	79		38	30	23	15	7	1	0	1	1.95	3.5	7	23	2	1	2.33333	0.376344	35		98.5123		75	135	85	50	101.667	24	13	1	1	8	16	5	0	1	3.27	5.9
63				1	65	165	2	100	63	37	80	75.3333		45	35	31	14	4	1	0	1	1.27	2	23	31	2	1	1.78571	0.675676	25		101.175		91	136	84	52	101.333	24	16	1	1	13	11	5	2	1	3.69	5.57
203				6	64	176	1	86	61	25	72	69.3333		49	33	21	28	5	1	-7	1	1.38	2.47	6	28	2.02429	1	1.2252	1.37222	34.3056		105.633		66	150	80	70	103.333	22	11	1	1	7	15	8	4	1	2.22	3.8
15				6	70	165	1	89	49	40	95	62.3333		58	39	30	28	10	1	1	1	2.78	4.9	9	29	2.04082	1	1.84211	1.28947	51.5789		102.811		78	132	75	57	94	27	16	1	1	11	16	7	2	1	3.05	5.4
77				6	75	179	1	109	68	41	56	81.6667		50	29	15	35	7	1	-7	1	1.71	3.4	2	22	2.05882	1	1.73469	1.48084	60.7143		104.704		74	133	93	40	106.333	40	28	2	2	10	30	16	-2	1	2.38	3.48
173				1	56	155	2	95	57	38	70	69.6667		34	27	19	15	9	1	1	1	2.76	4.3	7	18	2.09302	1	4.09524	1.61654	61.4286		109.863		90	160	100	60	120	29	18	1	1	10	19	11	3	1	3.44	5.3
74				1	62	170	1	90	55	35	72	66.6667		36	27	20	16	8	1	1	1	2.21	3.79	20	19	2.11082	1	3.28993	1.50397	52.6389		112.682		79	130	75	55	93.3333	30	15	1	1	7	23	4	-4	1	3.84	6.6
75				1	73	173	1	100	60	40	80	73.3333		42	30	21	21	11	1	2	1	2.73	5.1	5	19	2.15686	1	3.03571	1.59375	63.75		105.137		63	160	100	60	120	34	19	1	1	7	27	7	-5	1	2.68	5
6				6	72	161	1	87	59	28	75	68.3333		42	30	20	22	8	1	-2	1	2.1	3.7	9	22	2.16216	1	2.24242	1.7619	49.3333		106.137		93	163	128	35	139.667	28	20	1	1	11	17	7	-2	1	3.58	6.3
224				1	65	159	2	99	76	23	86	83.6667		51	36	27	24	7	1	-2	1	1.9	3.2	12	29	2.1875	1	1.55039	1.6178	37.2093		114.537		76	115	70	45	85	24	14	1	1	2	22	1	-11	1	2.15	3.6
219				1	76	170	1	99	77	22	74	84.3333		43	31	23	20	10	1	2	1	2.43	4.55	2	21	2.1978	1	3.07432	2.79484	61.4865		108.915		91	166	97	69	120	23	15	1	1	7	16	13	5	1	2.24	4.2
1				2	35	148	2	90	70	20	75	76.6667		42	29	20	22	5	1	-4	1	1.91	2.27	12	24	2.20264	1	1.37576	1.51333	30.2667		107.488		72	105	70	35	81.6667	22	12	1	1	3	19	11	2	1	3.61	4.23
151				1	61	177	1	81	58	23	69	65.6667		51	34	25	26	6	1	-3	1	1.54	2.7	6	28	2.22222	1	1.50502	1.70132	39.1304		108.978		74	119	81	38	93.6667	25	12	1	1	2	23	10	0	1	3.02	5.3
134				6	58	165	1	89	53	36	77	65		43	34	27	16	8	1	1	1	1.89	3.6	8	26	2.22222	1	2.92208	1.2987	46.7532		108.427		84	133	67	66	89	33	23	2	1	18	15	9	4	1	2.98	4.86
35				3	55	170	1	95	70	25	93	78.3333		42	25	17	25	7	1	-1	1	1.75	3.07	8	18	2.28013	1	1.32043	1.32043	33.0108		111.068		110	155	91	64	112.333	27	13	1	1	4	23	8	-1	1	2.82	4.6
167				6	73	172	1	116	73	43	66	87.3333		63	40	25	38	11	1	-4	1	2.59	4.82	5	29	2.28216	1	1.92185	1.69838	73.0303		109.564		57	157	93	64	114.333	33	16	1	1	5	28	8	-3	1	2.69	5
168				5	85	180	1	124	87	37	75	99.3333		40	31	21	19	8	1	-2	1	1.71	3.5	0	23	2.28571	1	2.45614	1.26126	46.6667		109.69		80	130	80	50	96.6667	36	20	1	1	8	28	10	-2	1	3.56	7.3
169				1	70	158	2	100	70	30	60	80		48	36	22	26	11	1	-3	1	2.7	4.8	12	25	2.29167	1	3.07692	2.66667	80		111.926		72	140	70	70	93.3333	21	16	1	1	11	10	6	1	1	3.53	6.1
170				6	61	174	1	101	73	28	90	82.3333		55	33	20	35	10	1	-3	1	2.48	4.3	7	23	2.32558	1	1.36508	1.70635	47.7778		104.512		85	160	100	60	120	36	18	1	1	4	32	14	0	1	3.69	6.4
37				6	57	165	1	90	60	30	60	70		60	35	23	37	7	1	-5	1	1.8	3	3	28	2.33333	1	1.35135	1.66667	50		109.649		82	145	80	65	101.667	30	15	1	1	5	25	9	-1	1	3.31	5.3
100				1	70	165	2	108	68	40	69	81.3333		43	26	16	27	8	1	-2	1	1.92	3.4	4	18	2.35294	1	1.82501	1.23188	49.2754		109.512		102	140	80	60	100	28	14	1	1	3	25	9	-2	1	2.82	5
45				5	60	150	2	110	79	31	56	89.3333		45	34	26	19	6	1	-2	1	1.62	2.5	20	28	2.4	1	2.34962	1.44009	44.6429		102.688		75	139	103	36	115	25	16	1	1	7	18	7	-2	1	3.42	5.3
41				4	64	180	1	115	109	6	66	111		60	40	34	26	5	1	-1	1	1.44	2.08	9	35	2.40385	1	1.21212	5.25253	31.5152		98.3479		90	143	85	58	104.333	29	18	1	1	13	16	12	7	2	3.31	5.03
31				1	72	170	1	113	80	33	72	91		44	33	22	22	7	1	-4	1	1.58	2.9	11	26	2.41379	1	1.83081	1.22054	40.2778		108.09		78	155	96	59	115.667	25	10	1	1	1	24	7	-2	1	3.82	7
34				5	68	168	1	89	62	27	101	71		41	33	24	17	8	1	-1	1	1.9	3.3	7	25	2.42424	1	1.92196	1.21012	32.6733		102.745		80	120	70	50	86.6667	27	17	1	1	12	15	10	5	1	3.9	6.48
200				1	79	181	1	85	70	15	100	75		56	44	36	20	9	1	1	1	1.87	3.7	5	35	2.43243	1	1.85	2.46667	37		109.071		83	145	80	65	101.667	27	19	1	1	8	19	9	-2	1	3.09	7.1
126				1	57	160	2	100	80	20	86	86.6667		61	39	24	37	9	1	-6	1	2.29	3.63	8	30	2.47934	1	1.14079	2.11047	42.2093		114.181		90	143	78	65	99.6667	18	12	1	1	5	13	1	-6	1	2.84	4.5
127				1	72	180	1	103	69	34	69	80.3333		56	41	27	29	6	1	-8	1	1.26	2.4	10	35	2.5	1	1.1994	1.02302	34.7826		113.23		73	125	77	48	93	21	15	1	1	11	10	9	5	1	1.55	2.95
109				6	55	166	1	90	46	44	73	60.6667		62	39	28	34	6	1	-5	1	1.48	2.38	11	33	2.52101	1	0.958904	0.740971	32.6027		108.444		75	150	85	65	106.667	24	12	1	1	2	22	9	-1	1	2.35	3.8
110				1	57	163	2	108	58	50	71	74.6667		45	29	19	26	7	1	-3	1	1.72	2.77	8	22	2.52708	1	1.50054	0.780282	39.0141		113.515		63	120	65	55	83.3333	30	20	1	1	4	26	7	-9	1	2.67	4.3
2				5	50	155	2	100	70	30	80	80		53	31	21	32	8	1	-2	1	2.07	3.1	4	23	2.58065	1	1.21094	1.29167	38.75		105.46		82	129	71	58	90.3333	35	24	2	1	15	20	11	2	1	3.55	5.4
227				1	72	178	1	100	70	30	100	80		40	30	23	17	8	1	1	1	1.5	3.1	5	22	2.58065	1	1.82353	1.03333	31		112.027		80	130	75	55	93.3333	32	18	1	1	9	23	9	0	1	2.66	5
164				5	78	164	2	90	58	32	60	68.6667		39	28	18	21	7	1	-3	1	1.46	2.7	14	21	2.59259	1	2.14286	1.40625	45		110.282		109	131	80	51	97	25	16	1	1	4	21	10	-2	1	3.03	5.6
9				1	62	170	2	102	70	32	86	80.6667		49	32	23	26	7	1	-2	1	1.57	2.7	12	25	2.59259	1	1.20751	0.981105	31.3953		101.447		105	100	70	30	80	32	18	1	1	6	26	9	-3	1	4.42	7.6
10				6	57	157	2	100	60	40	75	73.3333		52	35	24	28	9	1	-2	1	2.12	3.47	10	26	2.59366	1	1.65238	1.15667	46.2667		111.899		108	170	95	75	120	37	21	2	1	12	25	8	-1	1	3.29	5.2
79				1	78	176	1	98	66	32	50	76.6667		40	30	21	19	8	1	-1	1	1.59	3.08	8	22	2.5974	1	3.24211	1.925	61.6		103.436		88	132	92	40	105.333	19	10	1	1	4	15	7	1	1	3.35	6.5
10				1	82	168	2	81	58	23	65	65.6667		44	31	19	25	6	1	-6	1	1.2	2.3	9	25	2.6087	1	1.41538	1.53846	35.3846		107.279		86	132	85	47	100.667	31	20	1	1	3	28	16	-1	1	2.29	4.4
11				6	67	178	1	100	67	33	105	78		48	41	38	10	5	1	2	1	1.06	1.9	15	36	2.63158	1	1.80952	0.548341	18.0952		109.825		84	128	81	47	96.6667	26	19	1	1	9	17	1	-9	1	2.89	5.2
12				6	66	168	1	97	72	25	71	80.3333		42	31	12	30	9	1	-10	1	1.94	3.4	9	22	2.64706	1	1.59624	1.91549	47.8873		105.441		81	135	80	55	98.3333	18	9	1	1	2	16	3	-4	1	3.71	6.5
107				6	75	170	1	90	70	20	89	76.6667		64	44	30	34	13	2	-1	1	2.63	4.9	12	31	2.65306	1	1.6193	2.75281	55.0562		106.518		86	164	100	64	121.333	42	25	2	1	11	31	13	-1	1	3.17	5.9
136				3	53	160	2	90	64	26	89	72.6667		42	28	18	24	10	1	0	1	2.4	3.7	2	18	2.7027	1	1.73221	1.59896	41.573		104.353		92	120	90	30	100	25	17	1	1	10	15	7	0	1	3.25	5
48				6	60	160	1	70	45	25	89	53.3333		45	34	29	16	10	1	5	1	2.28	3.7	4	24	2.7027	1	2.59831	1.66292	41.573		101.707		80	140	85	55	103.333	30	20	1	1	9	21	16	5	1	2.9	4.7
170				1	66	172	1	95	70	25	80	78.3333		52	33	24	28	9	1	0	1	1.47	3.3	6	24	2.72727	1	1.47321	1.65	41.25		97.2959		89	133	90	43	104.333	15	8	1	1	3	12	7	2	1	2.92	5.16
210				3	67	155	2	131	62	69	56	85		53	36	20	33	8	1	-8	1	1.76	2.93	7	28	2.73038	1	1.5855	0.758282	52.3214		114.923		90	170	70	100	103.333	28	15	1	1	7	21	11	3	1	2.58	4.29
55				6	64	158	2	95	70	25	90	78.3333		53	37	21	32	8	1	-8	1	1.76	2.9	15	29	2.75862	1	1.00694	1.28889	32.2222		102.019		100	108	54	54	72	47	30	2	2	18	29	13	1	1	2.84	4.7
66				1	85	172	1	97	67	30	85	77		55	37	25	30	10	1	-2	1	1.94	3.6	9	27	2.77778	1	1.41176	1.41176	42.3529		103.636		75	126	81	45	96	20	10	1	1	1	19	4	-5	1	3.7	6.9
61				1	48	164	2	100	60	40	71	73.3333		46	31	18	28	7	1	-6	1	1.7	2.5	3	24	2.8	1	1.25755	0.880282	35.2113		112.268		50	120	80	40	93.3333	16	12	1	1	8	8	9	5	1	2.47	4
25				1	60	160	2	120	80	40	80	93.3333		62	43	22	40	9	1	-12	1	2.05	3.2	9	34	2.8125	1	1	1	40		107.688		83	136	81	55	99.3333	34	20	1	1	13	21	6	-1	1	2.61	4.21
11				6	80	175	1	127	95	32	69	105.667		38	27	18	20	10	1	1	1	1.81	3.55	2	17	2.8169	1	2.57246	1.60779	51.4493		106.447		91	137	95	42	109	16	8	1	1	2	14	7	1	1	2.225	4.4
12				1	51	156	2	90	60	30	77	70		60	40	30	30	6	1	-4	1	1.36	2.1	13	34	2.85714	1	0.909091	0.909091	27.2727		101.318		76	134	52	82	79.3333	30	19	1	1	12	18	5	-2	1	4.23	6.31
207				5	51	162	2	115	63	52	68	80.3333		45	30	17	28	9	1	-4	1	2.01	3.1	2	21	2.90323	1	1.62815	0.876697	45.5882		101.068		89	139	74	65	95.6667	27	13	1	1	7	20	5	-1	1	4.63	6.43
18				1	65	182	1	90	64	26	85	72.6667		50	37	27	23	7	1	-3	1	1.26	2.4	6	30	2.91667	1	1.22762	1.08597	28.2353		101.762		78	90	60	30	70	32	18	1	1	7	25	14	3	1	3.2	5.9
226				1	59	170	1	100	85	15	100	90		42	29	23	19	7	1	1	1	1.43	2.4	12	22	2.91667	1	1.26316	1.6	24		104.488		96	115	80	35	91.6667	25	16	1	1	7	18	8	-1	1	3.45	5.8
227				1	60	164	1	95	62	33	90	73		59	45	39	20	7	1	1	1	1.35	2.33	2	38	3.00429	2	1.29444	0.784512	25.8889		108.044		100	140	80	60	100	33	18	1	1	12	21	10	4	1	4.36	7.23
38				1	85	178	1	100	60	40	55	73.3333		55	33	17	38	9	1	-7	1	1.47	2.99	9	24	3.01003	2	1.43062	1.35909	54.3636		105.441		110	140	75	65	96.6667	38	24	2	1	9	29	16	1	1	3.4	6.9
111				1	56	167	1	105	66	39	62	79		48	34	26	22	7	1	-1	1	1.34	2.3	22	27	3.04348	2	1.68622	0.951199	37.0968		97.5918		75	135	79	56	97.6667	21	14	1	1	9	12	9	4	1	3.57	5.28
20				2	62	185	1	88	54	34	85	65.3333		43	32	21	22	11	1	0	1	1.98	3.6	13	21	3.05556	2	1.92513	1.24567	42.3529		112.822		96	130	75	55	93.3333	31	21	2	1	14	17	9	2	1	3.17	5.8
90				1	80	182	1	92	73	19	68	79.3333		57	48	39	18	11	1	2	1	1.73	3.6	16	37	3.05556	2	2.94118	2.78638	52.9412		105.299		83	138	92	46	107.333	37	22	2	1	12	25	1	-9	1	4.06	8.12
39				1	72	171	1	87	67	20	85	73.6667		61	42	26	35	9	1	-7	1	1.58	2.9	5	33	3.10345	2	0.97479	1.70588	34.1176		104.715		76	155	108	47	123.667	23	15	1	1	9	14	7	1	1	2.66	4.9
40				1	62	148	2	105	74	31	70	84.3333		51	32	21	30	9	1	-2	1	1.85	2.9	4	23	3.10345	2	1.38095	1.33641	41.4286		104.164		100	137	107	30	117	34	21	2	1	9	25	13	1	1	3.06	4.8
231				1	88	190	1	102	63	39	74	76		45	37	32	13	9	1	4	1	1.38	2.9	5	28	3.10345	2	3.01455	1.00485	39.1892		107.682		98	146	89	57	108	33	24	2	1	14	19	9	-1	1	4	8.57
132				6	100	179	1	90	60	30	75	70		45	36	29	16	14	2	7	2	2.01	4.5	12	22	3.11111	2	3.75	2	60		111.97		70	135	90	45	105	25	19	1	1	16	9	13	10	2	2.71	4.8
225				6	90	175	1	111	58	53	73	75.6667		58	37	24	34	13	2	0	1	2.02	4.16	10	24	3.125	2	1.67607	1.07521	56.9863		101.723		80	105	85	20	91.6667	41	25	2	1	14	27	14	3	1	3.45	7.1
175				6	78	170	1	111	76	35	93	87.6667		50	39	29	21	11	1	1	1	1.84	3.49	10	28	3.15186	2	1.78699	1.0722	37.5269		114.797		93	128	86	42	100	25	15	1	1	6	19	7	-2	1	2.64	5
110				1	75	172	1	100	60	40	60	73.3333		69	42	29	40	12	2	-1	1	2	3.8	8	30	3.15789	2	1.58333	1.58333	63.3333		108.712		93	135	80	55	98.3333	31	25	2	1	19	12	12	6	1	2.99	5.6
158				1	66	180	1	95	65	30	92	75		48	35	21	27	14	2	0	1	2.39	4.4	5	21	3.18182	2	1.77134	1.5942	47.8261		102.775		90	129	101	28	110.333	20	12	1	1	3	17	7	-2	1	2.83	5.2
159				1	60	170	1	95	63	32	60	73.6667		57	33	22	35	8	1	-3	1	1.52	2.5	5	25	3.2	2	1.19048	1.30208	41.6667		98.7616		81	157	75	82	102.333	34	18	1	1	10	24	8	0	1	3.29	5.23
64				1	80	183	1	110	70	40	72	83.3333		60	38	22	38	11	1	-5	1	1.68	3.4	10	27	3.23529	2	1.24269	1.18056	47.2222		113.792		77	115	80	35	91.6667	37	27	2	2	19	18	9	1	1	2.97	6
21				6	75	170	1	100	50	50	60	66.6667		48	34	24	24	11	1	1	1	1.7	3.4	5	23	3.23529	2	2.36111	1.13333	56.6667		92.2658		73	150	79	71	102.667	26	15	1	1	8	18	6	-1	1	2.55	4.48
208				2	55	158	2	137	82	55	74	100.333		64	40	19	45	12	2	-9	1	2.39	3.7	12	28	3.24324	2	1.11111	0.909091	50		104.427		90	135	100	35	111.667	25	13	1	1	4	21	9	0	1	2.45	3.8
193				1	73	170	1	106	78	28	84	87.3333		72	48	26	46	8	1	-14	1	1.34	2.46	4	40	3.25203	2	0.636646	1.04592	29.2857		112.729		84	143	90	53	107.667	35	18	1	1	9	26	13	4	1	3.04	5.6
194				3	61	174	1	100	60	40	70	73.3333		60	44	34	26	9	1	-1	1	2.09	2.7	8	35	3.33333	2	1.48352	0.964286	38.5714		107.8		70	125	80	45	95	31	24	2	1	12	19	15	3	1	4.8	8.4
149				1	84	177	1	92	59	33	85	70		45	33	23	22	10	1	0	1	1.43	3	7	23	3.33333	2	1.60428	1.06952	35.2941		102.425		83	130	90	40	103.333	24	14	1	1	5	19	8	-1	1	3.01	6
150				1	60	170	1	91	59	32	103	69.6667		40	31	28	12	4	1	1	1	0.82	1.2	17	27	3.33333	2	0.970874	0.364078	11.6505		100.208		84	139	75	64	96.3333	23	17	1	1	14	9	5	2	1	3.18	4.52
186				1	77	175	1	101	70	31	74	80.3333		56	37	27	29	11	1	1	1	1.92	3.3	4	26	3.33333	2	1.53774	1.43854	44.5946		98.126		72	152	90	62	110.667	41	25	2	1	17	24	12	4	1	3.23	5.39
187				3	72	186	1	109	54	55	104	72.3333		45	38	27	18	13	2	2	1	1.99	3.9	4	25	3.33333	2	2.08333	0.681818	37.5		103.638		87	135	110	25	118.333	19	11	1	1	2	17	6	-3	1	2.7	5.3
188				1	58	174	1	96	58	38	62	70.6667		61	37	25	36	11	1	-1	1	1.9	3.25	12	26	3.38462	2	1.45609	1.37946	52.4194		104.844		76	113	75	38	87.6667	34	22	2	1	11	23	10	-1	1	4.43	7.47
178				7	52	160	2	90	40	50	97	56.6667		33	27	22	11	9	1	4	1	1.81	2.6	13	18	3.46154	2	2.43674	0.536082	26.8041		108.14		85	165	68	97	100.333	23	10	1	1	4	19	5	-1	1	3.76	5.57
51				1	70	180	1	130	60	70	104	83.3333		46	37	28	18	7	1	-2	1	1.02	2	18	30	3.5	2	1.06838	0.274725	19.2308		110.247		65	129	71	58	90.3333	38	22	2	1	14	24	12	4	1	2.81	5.3
123				6	85	188	1	109	80	29	66	89.6667		53	36	22	31	16	2	2	1	2.16	4.56	1	20	3.50877	2	2.22874	2.38245	69.0909		109.962		92	131	88	43	102.333	13	5	1	1	1	12	3	-1	1	3.03	6.4
84				1	71	175	1	108	67	41	80	80.6667		37	32	31	6	11	1	10	2	1.67	3.1	8	21	3.54839	2	6.45833	0.945122	38.75		103.674		80	140	100	40	113.333	33	20	1	1	8	25	13	1	1	3.01	5.5
85				1	71	175	1	108	67	41	80	80.6667		37	32	31	6	11	1	10	2	1.67	3.1	8	21	3.54839	2	6.45833	0.945122	38.75		103.674		80	140	100	40	113.333	33	20	1	1	8	25	13	1	1	3.01	5.5
28				5	81	177	1	91	58	33	81	69		52	32	20	32	9	1	-3	1	1.75	2.5	9	23	3.6	2	0.964506	0.935279	30.8642		96.6192		69	115	67	48	83	34	16	1	1	7	27	7	-2	1	3.37	5.43
180				1	77	173	1	115	70	45	100	85		55	45	37	18	11	1	3	1	1.65	3	11	34	3.66667	2	1.66667	0.666667	30		98.8575		78	142	76	66	98	39	27	2	2	21	18	5	-1	1	2.86	5.29
194				1	74	177	1	95	55	40	82	68.3333		52	36	25	27	9	1	-2	1	1.26	2.4	7	27	3.75	2	1.08401	0.731707	29.2683		107.649		105	166	84	82	111.333	33	25	2	1	21	12	10	6	1	3.93	7.12
144				6	75	178	1	85	63	22	75	70.3333		48	33	22	26	11	1	0	1	1.51	2.9	6	22	3.7931	2	1.48718	1.75758	38.6667		103.734		80	140	106	34	117.333	28	19	1	1	7	21	7	-5	1	2.91	5.6
145				1	89	182	1	90	64	26	66	72.6667		61	41	32	29	11	1	2	1	1.48	2.9	9	30	3.7931	2	1.51515	1.68998	43.9394		102.468		72	141	86	55	104.333	46	32	2	2	25	21	3	-4	1	3.34	6.47
146				5	71	164	2	151	73	78	100	99		61	41	22	39	13	2	-6	1	1.95	3.4	9	28	3.82353	2	0.871795	0.435897	34		108.329		80	147	69	78	95	32	18	1	1	12	20	3	-3	1	2.03	3.72
62				1	61	152	1	100	74	26	97	82.6667		58	38	23	35	10	1	-5	1	1.65	2.59	9	28	3.861	2	0.762887	1.02696	26.701		106.112		88	150	100	50	116.667	25	16	1	1	7	18	9	0	1	3.61	5.8
63				6	75	165	1	115	86	29	69	95.6667		61	45	32	29	11	1	-2	1	1.58	2.8	17	34	3.92857	2	1.3993	1.3993	40.5797		105.66		70	129	80	49	96.3333	25	16	1	1	9	16	4	-3	1	2.39	4.39
195				6	66	156	2	115	68	47	70	83.6667		75	45	31	44	15	2	1	1	2.13	3.8	6	30	3.94737	2	1.23377	1.15502	54.2857		109.452		75	135	80	55	98.3333	21	16	1	1	14	7	7	5	1	2.44	4.17
124				1	52	164	2	85	58	27	63	67		41	34	34	7	8	1	8	2	1.06	2	21	26	4	2	4.53515	1.17578	31.746		104.978		77	108	72	36	84	33	13	1	1	3	30	3	-7	1	3.64	5.09
190				6	68	164	1	108	70	38	95	82.6667		67	53	50	17	14	2	11	2	2.02	3.5	3	39	4	2	2.16718	0.969529	36.8421		107.452		96	110	70	40	83.3333	47	27	2	2	15	32	22	10	2	3	5.2
128				1	61	169	1	102	60	42	95	74		48	33	16	32	13	2	-4	1	1.9	3.23	0	20	4.02477	2	1.0625	0.809524	34		110.649		95	115	90	25	98.3333	16	12	1	1	6	10	9	3	1	3.15	5.3
198				1	60	160	2	110	70	40	67	83.3333		64	41	23	41	15	2	-3	1	2.33	3.7	7	26	4.05405	2	1.34692	1.3806	55.2239		107.737		77	133	78	55	96.3333	29	19	1	1	11	18	8	0	1	2.72	4.25
199				4	76	184	1	98	74	24	65	82		62	41	28	34	13	2	0	1	1.69	3.2	4	28	4.0625	2	1.44796	2.05128	49.2308		104.184		87	135	87	48	103	30	17	1	1	8	22	8	-1	1	3.97	6.87
94				6	64	173	1	101	80	21	65	87		57	38	24	33	7	1	-7	1	1.96	1.7	11	31	4.11765	2	0.792541	1.24542	26.1538		102.466		60	137	99	38	111.667	31	16	1	1	8	23	11	3	1	2.32	4.1
23				1	67	172	2	90	47	43	70	61.3333		46	34	22	24	8	1	-4	1	1.06	1.89	8	26	4.2328	2	1.125	0.627907	27		106.54		89	142	99	43	113.333	17	8	1	1	2	15	6	0	1	2.79	5
60				1	47	150	2	100	68	32	86	78.6667		49	29	21	28	12	2	4	1	1.94	2.7	6	17	4.44444	2	1.12126	0.981105	31.3953		106.907		92	146	100	46	115.333	47	22	2	1	11	36	9	-2	1	2.8	3.9
221				6	65	175	1	98	59	39	60	72		63	39	24	39	13	2	-2	1	1.62	2.9	10	26	4.48276	2	1.23932	1.23932	48.3333		112.559		77	118	71	47	86.6667	24	13	1	1	4	20	10	1	1	2.23	4
217				1	84	180	1	100	65	35	103	76.6667		60	51	41	19	13	2	3	1	1.4	2.9	21	38	4.48276	2	1.48186	0.804438	28.1553		103.189		100	140	100	40	113.333	24	16	1	1	5	19	10	-1	1	2.6	5.2
125				1	78	173	1	114	74	40	67	87.3333		50	35	24	26	9	1	-2	1	1.04	2	5	26	4.5	2	1.14811	0.746269	29.8507		104.644		72	127	84	43	98.3333	30	16	1	1	9	21	10	3	1	2.34	4.5
205				1	63	164	2	114	68	46	80	83.3333		55	39	28	27	9	1	-2	1	1.18	1.99	9	30	4.52261	2	0.921296	0.540761	24.875		113.855		85	140	80	60	100	38	22	2	1	14	24	9	1	1	2.67	4.5
86				1	75	174	1	91	70	21	92	77		64	48	38	26	10	1	0	1	1.16	2.2	10	38	4.54545	2	0.919732	1.13872	23.913		104.049		80	150	100	50	116.667	27	16	1	1	3	24	13	0	1	2.33	4.1
87				6	70	168	1	90	70	20	70	76.6667		58	36	25	33	15	2	4	1	1.8	3.3	0	21	4.54545	2	1.42857	2.35714	47.1429		111.252		90	110	70	40	83.3333	28	16	1	1	7	21	15	6	1	2.6	4.8
184				1	90	171	1	156	114	42	66	128		46	33	23	23	17	2	7	2	1.83	3.7	5	16	4.59459	2	2.43742	1.33478	56.0606		103.225		88	136	97	39	110	38	18	1	1	7	31	11	0	1	2.97	6
98				1	67	164	1	110	90	20	105	96.6667		67	46	31	36	14	2	-1	1	1.64	3	1	32	4.66667	2	0.793651	1.42857	28.5714		107.597		85	115	75	40	88.3333	28	15	1	1	7	21	2	-6	1	3.7	6.37
92				6	58	170	1	85	60	25	71	68.3333		62	43	15	47	10	1	-18	1	1.28	2.14	5	33	4.6729	2	0.641295	1.20563	30.1408		107.449		78	120	80	40	93.3333	37	23	2	1	13	24	14	4	1	2.21	3.7
4				1	95	177	1	115	80	35	100	91.6667		52	48	46	6	21	2	19	2	1.9	4.4	11	27	4.77273	2	7.33333	1.25714	44		111.753		85	110	70	40	83.3333	26	19	1	1	12	14	8	1	1	3.74	7.9
229				1	43	150	2	105	80	25	107	88.3333		43	33	23	20	11	1	1	1	1.78	2.3	19	22	4.78261	2	1.07477	0.859813	21.4953		101.849		83	110	80	30	90	36	25	2	1	14	22	13	2	1	3.03	3.9
118				6	84	167	1	90	61	29	60	70.6667		62	43	29	33	13	2	-1	1	1.39	2.7	15	30	4.81481	2	1.36364	1.55172	45		105.595		78	160	85	75	110	25	16	1	1	9	16	11	4	1	3.32	6.4
197				6	85	184	1	82	60	22	84	67.3333		63	44	33	30	16	2	5	1	1.59	3.3	8	28	4.84848	2	1.30952	1.78571	39.2857		108.83		86	150	90	60	110	29	15	1	1	6	23	14	5	1	2.79	5.8
65				7	70	165	2	100	55	45	80	70		41	30	19	22	14	2	3	1	1.58	2.8	18	16	5	2	1.59091	0.777778	35		101.833		80	110	75	35	86.6667	27	13	1	1	6	21	7	0	1	2.88	5.1
59				6	84	175	1	106	63	43	65	77.3333		83	53	33	50	21	2	1	1	2.05	4.1	10	32	5.12195	2	1.26154	1.46691	63.0769		102.652		64	104	52	52	69.3333	34	20	1	1	11	23	11	2	1	2.35	4.7
93				6	71	173	1	120	70	50	100	86.6667		65	49	35	30	15	2	1	1	1.57	2.9	11	34	5.17241	2	0.966667	0.58	29		104.781		107	150	114	36	126	42	30	2	2	18	24	14	2	1	3.36	6.2
8				6	70	180	1	86	64	22	52	71.3333		65	40	28	37	14	2	2	1	1.43	2.7	17	26	5.18519	2	1.40333	2.36014	51.9231		108.362		100	100	66	34	77.3333	27	13	1	1	4	23	5	-4	1	2.33	4.4
157				1	48	156	2	100	70	30	105	80		49	40	28	21	13	2	1	1	1.55	2.4	2	27	5.41667	2	1.08844	0.761905	22.8571		102.11		90	150	105	45	120	22	12	1	1	4	18	7	-1	1	2.97	4.6
24				1	72	168	1	101	71	30	68	81		82	46	25	57	18	2	-3	1	1.82	3.3	11	28	5.45455	2	0.851393	1.61765	48.5294		105.416		76	125	79	46	94.3333	41	24	2	1	12	29	16	4	1	2.7	4.9
172				6	78	178	1	90	45	45	75	60		58	38	28	30	10	1	0	1	0.0659722	1.78	15	28	5.61798	2	0.791111	0.527407	23.7333		108.444		109	136	109	27	118	27	15	1	1	10	17	4	-1	1	2.81	5.45
182				2	59	165	2	118	93	25	106	101.333		40	31	23	17	11	1	3	1	1.17	1.93	19	20	5.69948	2	1.07103	0.728302	18.2075		108.997		75	120	80	40	93.3333	29	19	1	1	9	20	11	1	1	3.58	5.9
183				1	52	160	1	105	65	40	100	78.3333		44	36	24	20	10	1	-2	1	1.11	1.7	19	26	5.88235	2	0.85	0.425	17		103.721		86	126	87	39	100	25	16	1	1	9	16	7	0	1	3.47	5.3
181				1	60	172	2	104	61	43	86	75.3333		70	47	36	34	17	2	6	1	1.71	2.88	3	30	5.90278	2	0.984952	0.778799	33.4884		109.134		87	109	64	45	79	24	15	1	1	11	13	6	2	1	2.2	3.76
182				3	68	164	1	91	61	30	114	71		60	43	30	30	13	2	0	1	1.26	2.2	16	30	5.90909	2	0.643275	0.643275	19.2982		112.721		100	160	96	64	117.333	41	27	2	2	18	23	14	5	1	4.02	7
177				6	71	168	1	90	57	33	68	68		86	48	29	57	19	2	0	1	1.72	3.1	10	29	6.12903	2	0.799794	1.38146	45.5882		106.348		87	116	79	37	91.3333	30	21	2	1	11	19	14	4	1	2.94	5.3
213				6	76	170	1	100	66	34	92	77.3333		56	39	23	33	16	2	0	1	1.52	2.5	5	23	6.4	2	0.823452	0.799233	27.1739		103.323		84	137	89	48	105	24	15	1	1	2	22	12	-1	1	3.18	5.31
233				6	107	174	1	124	92	32	75	102.667		54	36	23	31	16	2	3	1	1.14	2.5	10	20	6.4	2	1.07527	1.04167	33.3333		104.899		74	131	73	58	92.3333	24	14	1	1	9	15	7	2	1	2.44	5.27
99				5	52	160	2	140	75	65	72	96.6667		63	44	31	32	16	2	3	1	1.62	2.5	9	28	6.4	2	1.08507	0.534188	34.7222		112.008		97	153	97	56	115.667	14	11	1	1	7	7	7	3	1	2.31	3.53
131				1	95	172	1	106	72	34	82	83.3333		58	34	22	36	17	2	5	1	1.36	2.6	2	17	6.53846	2	0.880759	0.932568	31.7073		100.019		95	135	88	47	103.667	39	22	2	1	14	25	6	-2	1	2.82	5.78
234				1	54	160	2	120	80	40	63	93.3333		58	37	27	31	13	2	3	1	1.35	1.78	12	24	7.30337	2	0.911418	0.706349	28.254		105.589		96	128	68	60	88	38	15	1	1	4	34	11	0	1	3.34	4.37
209				1	54	165	2	110	76	34	60	87.3333		57	41	31	26	19	2	9	2	1.39	2.2	11	22	8.63636	2	1.41026	1.07843	36.6667		101.247		82	135	105	30	115	27	17	1	1	7	20	6	-4	1	3.15	5
36				6	56	176	1	104	70	34	84	81.3333		86	55	32	54	27	2	4	1	1.64	2.75	0	28	9.81818	2	0.606261	0.962885	32.7381		114.252		86	141	82	59	101.667	18	9	1	1	2	16	8	1	1	2.55	4.3
174				5	85	171	1	100	60	40	65	73.3333		36	24	19	17	-1	1	-6	1	1.19	2.4	15	25	-0.416667	1	2.17195	0.923077	36.9231		105.636		89	151	85	66	107	34	18	1	1	10	24	2	-6	1	3.04	6.45
187				3	73	166	1	130	70	60	60	90		20	6	11	9	1	1	6	1	2.74	5.03	8	5	0.198807	1	9.31481	1.39722	83.8333		108.825		54	140	90	50	106.667	20	14	1	1	8	12	8	2	1	2.69	4.8
75				5	68	176	1	156	90	66	108	112		40	21	12	28	1	1	-8	1	2.58	3.9	0	20	0.25641	1	1.28968	0.547138	36.1111		97.063		109	122	70	52	87.3333	31	19	1	1	13	18	6	0	1	3.79	6.9
222				1	82	182	1	86	56	30	103	66		28	23	13	15	1	1	-9	1	2	3.8	12	22	0.263158	1	2.45955	1.22977	36.8932		102.348		80	141	75	66	97	23	18	1	1	13	10	6	1	1	3.65	6.65
152				1	72	169	1	89	54	35	84	65.6667		14	7	4	10	1	1	-2	1	1.96	3.4	1	6	0.294118	1	4.04762	1.15646	40.4762		100.784		63	153	91	62	111.667	20	12	1	1	8	12	4	0	1	2.76	5.1
228				1	62	176	1	98	54	44	53	68.6667		18	11	8	10	1	1	-2	1	1.8	3.4	5	10	0.294118	1	6.41509	1.45798	64.1509		109.164		72	139	73	66	95	27	22	2	1	17	10	11	6	1	3.74	5.87
229				1	79	168	2	109	61	48	77	77		30	16	10	20	1	1	-5	1	1.56	3.1	9	15	0.322581	1	2.01299	0.838745	40.2597		109.518		90	135	90	45	105	32	18	1	1	12	20	3	-3	1	2.46	5.07
230				3	60	164	1	90	70	20	80	76.6667		30	20	12	18	2	1	-6	1	2.9	4.75	5	18	0.421053	1	3.29861	2.96875	59.375		108.414		109	160	110	50	126.667	25	16	1	1	10	15	10	4	1	3.17	5.3
73				4	56	180	1	104	67	37	60	79.3333		25	18	13	12	1	1	-4	1	0.89	1.5	14	17	0.666667	1	2.08333	0.675676	25		106.225		92	116	84	32	94.6667	20	11	1	1	3	17	5	-3	1	4.13	6.7
121				6	76	173	1	123	68	55	60	86.3333		20	10	6	14	4	1	0	1	2.62	5.2	0	6	0.769231	1	6.19048	1.57576	86.6667		102.441		64	143	81	62	101.667	23	15	1	1	11	12	1	-3	1	2.89	5.83
220				1	68	167	2	110	80	30	59	90		17	9	6	11	2	1	-1	1	1.47	2.59	7	7	0.772201	1	3.99076	1.46328	43.8983		112.093		103	158	88	70	111.333	21	12	1	1	5	16	7	0	1	2.83	5
83				1	61	176	1	90	48	42	65	62		24	19	17	7	3	1	1	1	2.11	3.7	1	16	0.810811	1	8.13187	1.35531	56.9231		103.167		76	140	94	46	109.333	28	16	1	1	7	21	8	-1	1	3.48	6.1
44				5	74	175	1	119	69	50	50	85.6667		38	23	16	22	3	1	-4	1	1.74	3.4	8	20	0.882353	1	3.09091	1.36	68		111.173		78	139	77	62	97.6667	22	16	1	1	11	11	8	3	1	3.54	6.8
45				6	89	165	1	110	49	61	61	69.3333		18	11	7	11	4	1	0	1	2.27	4.45	6	7	0.898876	1	6.63189	1.19592	72.9508		102.953		92	130	99	31	109.333	24	11	1	1	4	20	7	0	1	2.6	5.1
26				1	66	170	2	145	71	74	62	95.6667		32	24	17	15	4	1	-3	1	2.38	4.2	6	20	0.952381	1	4.51613	0.915432	67.7419		105.51		95	107	85	22	92.3333	21	15	1	1	8	13	10	3	1	2.95	5.2
27				1	70	180	1	114	82	32	75	92.6667		31	24	18	13	4	1	-2	1	2.06	4.2	20	20	0.952381	1	4.30769	1.75	56		110.496		80	120	80	40	93.3333	35	22	2	1	13	22	6	-3	1	4.14	7.8
185				6	65	163	1	97	60	37	60	72.3333		20	14	8	12	4	1	-2	1	2.29	3.9	2	10	1.02564	1	5.41667	1.75676	65		108.641		103	137	62	75	87	35	17	1	1	6	29	2	-9	1	4	6.8
122				1	97	182	1	129	86	43	48	100.333		17	11	6	11	4	1	-1	1	1.8	3.8	5	7	1.05263	1	7.19697	1.84109	79.1667		114.753		76	136	71	65	92.6667	10	7	1	1	3	7	6	2	1	1.97	4.07
123				1	90	178	1	95	61	34	53	72.3333		16	9	3	13	4	1	-2	1	1.76	3.7	0	5	1.08108	1	5.3701	2.05327	69.8113		106.411		79	129	79	50	95.6667	22	12	1	1	8	14	2	-2	1	2.22	4.76
168				1	83	175	1	128	83	45	60	98		25	17	12	13	6	1	1	1	2.72	5.4	7	11	1.11111	1	6.92308	2	90		105.156		84	160	100	60	120	30	20	1	1	12	18	11	3	1	2.77	5.5
191				1	76	175	1	99	71	28	73	80.3333		25	17	8	17	4	1	-5	1	1.88	3.6	2	13	1.11111	1	2.90089	1.76125	49.3151		105.334		88	145	100	45	115	29	21	2	1	12	17	15	6	1	3.13	6
148				6	71	170	1	108	53	55	79	71.3333		16	11	6	10	5	1	0	1	2.21	4.4	2	6	1.13636	1	5.56962	1.01266	55.6962		103.268		80	146	84	62	104.667	15	8	1	1	2	13	1	-5	1	2.14	4.31
161				1	82	175	1	120	80	40	74	93.3333		21	13	8	13	6	1	1	1	2.63	5.2	0	7	1.15385	1	5.40541	1.75676	70.2703		108.408		90	116	79	37	91.3333	20	10	1	1	1	19	7	-2	1	2.93	5.8
162				7	74	180	1	120	75	45	82	90		30	22	18	12	5	1	1	1	2.9	4.3	10	17	1.16279	1	4.36992	1.16531	52.439		97.6438		61	125	63	62	83.6667	32	19	1	1	13	19	3	-3	1	3.45	6.7
218				5	82	158	2	98	58	40	72	71.3333		20	13	10	10	4	1	1	1	2.05	3.2	3	9	1.25	1	4.44444	1.11111	44.4444		104.389		95	126	70	56	88.6667	22	13	1	1	9	13	5	1	1	2.54	4.16
219				1	70	180	1	99	62	37	70	74.3333		22	12	6	16	5	1	-1	1	2.18	3.9	4	7	1.28205	1	3.48214	1.50579	55.7143		112.293		101	141	88	53	105.667	9	8	1	1	1	8	1	-6	1	2.02	3.6
116				6	83	167	1	120	70	50	53	86.6667		28	13	5	23	6	1	-2	1	2.41	4.67	1	7	1.2848	1	3.83101	1.76226	88.1132		107.345		81	151	94	57	113	31	21	2	1	2	29	11	-8	1	3.15	6.1
108				1	72	175	1	150	82	68	87	104.667		23	15	17	6	9	1	11	2	3.82	7	15	6	1.28571	1	13.41	1.18323	80.4598		107.668		85	109	62	47	77.6667	18	13	1	1	11	7	6	4	1	3.53	6.36
109				1	52	166	1	101	65	36	63	77		18	12	8	10	4	1	0	1	1.84	3.1	1	8	1.29032	1	4.92063	1.36684	49.2063		100.049		91	150	90	60	110	21	11	1	1	7	14	2	-2	1	3.07	4.76
130				1	52	170	1	95	50	45	78	65		28	18	11	17	3	1	-4	1	1.29	2.2	5	15	1.36364	1	1.65913	0.626781	28.2051		111.071		76	130	80	50	96.6667	29	14	1	1	5	24	5	-4	1	2.51	4
142				6	55	157	1	120	80	40	70	93.3333		34	23	13	21	6	1	-4	1	2.64	4.3	4	17	1.39535	1	2.92517	1.53571	61.4286		111.247		70	120	70	50	86.6667	26	15	1	1	8	18	7	0	1	3.69	5.8
183				6	68	168	1	115	75	40	55	88.3333		31	17	11	20	4	1	-2	1	1.5	2.8	1	13	1.42857	1	2.54545	1.27273	50.9091		107.69		82	110	70	40	83.3333	18	7	1	1	2	16	5	0	1	2.72	4.78
154				5	62	165	2	91	63	28	59	72.3333		27	19	14	13	4	1	-1	1	1.66	2.8	8	15	1.42857	1	3.65059	1.69492	47.4576		109.077		86	152	84	68	106.667	22	13	1	1	10	12	1	-2	1	3.15	5.3
162				1	87	175	1	100	66	34	88	77.3333		29	23	20	9	5	1	2	1	1.7	3.5	2	18	1.42857	1	4.41919	1.16979	39.7727		112.921		72	122	71	51	88	24	12	1	1	4	20	8	0	1	2.37	4.8
96				1	77	195	1	93	56	37	60	68.3333		27	20	13	14	7	1	0	1	2.31	4.8	6	13	1.45833	1	5.71429	2.16216	80		103.499		80	133	102	31	112.333	28	15	1	1	5	23	5	-5	1	3.84	8
97				1	87	175	1	120	80	40	75	93.3333		27	20	15	12	8	1	3	1	2.6	5.4	6	12	1.48148	1	6	1.8	72		110.759		90	135	85	50	101.667	26	14	1	1	8	18	6	0	1	3.98	7.8
7				6	53	160	2	130	72	58	58	91.3333		17	8	2	15	6	1	0	1	2.6	4	0	2	1.5	1	4.5977	1.18906	68.9655		106.378		80	139	74	65	95.6667	24	12	1	1	4	20	7	-1	1	3.7	5.7
163				6	70	162	1	92	61	31	69	71.3333		26	14	11	15	6	1	3	1	2.29	4	0	8	1.5	1	3.86473	1.87003	57.971		101.31		78	135	110	25	118.333	22	13	1	1	7	15	7	1	1	2.86	5
164				7	88	167	1	108	70	38	71	82.6667		65	14	11	54	3	1	0	1	1.1	2	7	11	1.5	1	0.521648	0.74129	28.169		86.3342		99	139	90	49	106.333	25	16	1	1	10	15	12	6	1	2.71	5.04
82				6	80	180	1	85	40	45	88	55		28	23	21	7	8	1	6	1	3.43	5.3	7	15	1.50943	1	8.6039	1.33838	60.2273		104		95	151	94	57	113	12	10	1	1	10	2	7	7	2	3.69	7.26
71				1	73	185	1	143	72	71	82	95.6667		28	18	11	17	8	1	1	1	2.63	5.28	5	10	1.51515	1	3.78766	0.906905	64.3902		92.1918		81	121	65	56	83.6667	20	14	1	1	10	10	11	7	2	3.52	6.72
81				1	78	180	1	85	40	45	88	55		28	23	21	7	8	1	6	1	3.43	5.27	7	15	1.51803	1	8.55519	1.33081	59.8864		104		95	134	101	33	112	21	12	1	1	5	16	9	2	1	3.65	7.2
103				1	68	168	1	130	80	50	80	96.6667		36	16	12	24	8	1	4	1	2.9	5.2	2	8	1.53846	1	2.70833	1.3	65		90.5123		92	120	80	40	93.3333	42	32	2	2	24	18	2	-6	1	3.6	6.5
17				1	74	166	1	100	80	20	80	86.6667		35	20	11	24	6	1	-3	1	1.9	3.9	1	14	1.53846	1	2.03125	2.4375	48.75		111.545		88	110	70	40	83.3333	27	15	1	1	8	19	11	4	1	3.94	7.17
212				3	76	173	1	110	70	40	70	83.3333		18	11	5	13	7	1	1	1	2.29	4.5	8	4	1.55556	1	4.94505	1.60714	64.2857		109.542		50	115	70	45	85	26	14	1	1	5	21	4	-5	1	2.87	5.53
105				6	64	175	1	90	65	25	65	73.3333		38	21	14	24	6	1	-1	1	2.1	3.8	1	15	1.57895	1	2.4359	2.33846	58.4615		109.622		90	140	80	60	100	20	13	1	1	5	15	9	1	1	3.48	6.8
89				5	70	175	1	112	72	40	72	85.3333		20	14	8	12	8	1	2	1	2.71	5	2	6	1.6	1	5.78704	1.73611	69.4444		103.016		92	136	103	33	114	14	8	1	1	1	13	3	-4	1	3.52	6.5
56				1	91	180	1	105	74	31	71	84.3333		32	22	18	14	5	1	1	1	1.47	3.1	5	17	1.6129	1	3.11871	1.40845	43.662		104.397		73	140	90	50	106.667	21	11	1	1	2	19	6	-3	1	2.94	6.2
192				1	80	165	2	150	95	55	84	113.333		16	10	3	13	6	1	-1	1	2.16	3.7	0	4	1.62162	1	3.38828	0.800866	44.0476		110.937		109	127	69	58	88.3333	21	12	1	1	4	17	7	-1	1	2.29	4.3
139				1	75	182	1	115	80	35	60	91.6667		18	12	5	13	5	1	-2	1	1.57	3.06	0	7	1.63399	1	3.92308	1.45714	51		111.414		75	139	100	39	113	22	11	1	1	4	18	4	-3	1	2.6	5.1
140				1	84	196	1	96	74	22	60	81.3333		37	23	14	23	7	1	-2	1	1.92	4.1	1	16	1.70732	1	2.97101	3.10606	68.3333		109.647		97	111	64	47	79.6667	25	17	1	1	13	12	6	2	1	2.53	4.95
176				3	64	167	1	119	74	45	65	89		36	21	13	23	6	1	-2	1	2.04	3.51	7	15	1.7094	1	2.34783	1.2	54		104.649		82	130	100	30	110	18	10	1	1	3	15	6	-1	1	2.44	4.2
69				2	58	154	2	95	60	35	80	71.6667		32	23	15	17	6	1	-2	1	2.17	3.43	1	17	1.74927	1	2.52206	1.225	42.875		107.614		54	115	80	35	91.6667	21	10	1	1	2	19	8	0	1	2.15	3.47
104				1	74	174	1	100	80	20	86	86.6667		20	11	3	17	6	1	-2	1	1.8	3.4	6	5	1.76471	1	2.32558	1.97674	39.5349		105.164		82	117	73	44	87.6667	18	8	1	1	3	15	4	-1	1	4.3	8.05
202				1	70	169	1	115	80	35	65	91.6667		37	23	16	21	6	1	-1	1	1.8	3.3	4	17	1.81818	1	2.41758	1.45055	50.7692		101.063		67	165	105	60	125	39	18	1	1	3	36	8	-7	1	3.5	6.3
203				1	74	170	2	103	68	35	56	79.6667		35	23	15	20	6	1	-2	1	1.78	3.3	5	17	1.81818	1	2.94643	1.68367	58.9286		109.899		84	136	67	69	90	35	17	1	1	9	26	9	1	1	3.72	6.9
42				6	58	165	1	98	54	44	61	68.6667		34	24	20	14	8	1	4	1	2.5	4.3	5	16	1.86047	1	5.03513	1.60209	70.4918		102.603		83	129	71	58	90.3333	16	9	1	1	6	10	3	0	1	3.41	5.79
230				1	59	163	2	130	80	50	60	96.6667		25	15	10	15	6	1	1	1	1.92	3.2	1	9	1.875	1	3.55556	1.06667	53.3333		108.907		95	110	80	30	90	20	13	1	1	8	12	9	4	1	1.92	3.2
112				6	75	180	1	111	76	35	96	87.6667		33	24	16	17	9	1	1	1	2.46	4.77	6	15	1.88679	1	2.92279	1.41964	49.6875		110.186		107	130	80	50	96.6667	27	16	1	1	6	21	12	2	1	3.14	6.1
30				6	80	174	1	109	67	42	56	81		20	10	5	15	7	1	2	1	1.9	3.7	1	3	1.89189	1	4.40476	1.57313	66.0714		107.921		81	144	89	55	107.333	25	12	1	1	1	24	3	-8	1	3.08	6
31				1	58	178	1	100	78	22	59	85.3333		33	23	15	18	8	1	0	1	2.29	4.2	0	15	1.90476	1	3.9548	3.23575	71.1864		110.011		66	129	58	71	81.6667	27	18	1	1	11	16	13	6	1	2.66	4.55
153				5	48	158	2	75	49	26	84	57.6667		33	22	13	20	6	1	-3	1	2.17	3.01	-2	16	1.99336	1	1.79167	1.37821	35.8333		95.3425		103	138	98	40	111.333	19	11	1	1	5	14	9	3	1	2.96	4.06
88				1	73	170	2	118	80	38	59	92.6667		24	17	11	13	6	1	0	1	1.63	3	3	11	2	1	3.91134	1.33809	50.8475		113.266		88	165	108	57	127	31	22	2	1	13	18	11	2	1	2.66	4.9
115				1	73	164	2	111	59	52	85	76.3333		24	18	13	11	5	1	0	1	1.71	2.5	13	13	2	1	2.6738	0.565611	29.4118		96.1178		95	149	105	44	119.667	19	14	1	1	10	9	3	-1	1	3.23	5.29
211				1	85	181	1	95	70	25	67	78.3333		25	19	12	13	6	1	-1	1	1.46	3	14	13	2	1	3.44432	1.79104	44.7761		111.51		88	145	75	70	98.3333	38	24	2	1	15	23	20	11	2	4.23	8.7
13				2	62	173	2	80	60	20	80	66.6667		33	23	20	13	5	1	2	1	1.42	2.48	8	18	2.01613	1	2.38462	1.55	31		110.449		107	111	68	43	82.3333	23	16	1	1	9	14	8	1	1	2.82	4.9
138				1	50	156	2	85	60	25	105	68.3333		30	21	14	16	8	1	1	1	2.57	3.94	8	13	2.03046	1	2.34524	1.50095	37.5238		107.463		95	110	70	40	83.3333	21	18	1	1	13	8	9	4	1	4.8	7.2
27				1	66	160	1	91	58	33	54	69		24	14	7	17	6	1	-1	1	1.68	2.9	0	8	2.06897	1	3.15904	1.62738	53.7037		111.466		68	108	70	38	82.6667	23	15	1	1	8	15	12	5	1	1.95	3.3
53				4	67	166	1	91	54	37	97	66.3333		31	24	19	12	5	1	0	1	1.5	2.4	17	19	2.08333	1	2.06186	0.66871	24.7423		100.408		79	108	56	52	73.3333	14	10	1	1	4	10	9	3	1	3.16	5.09
54				1	55	165	1	91	54	37	97	66.3333		31	24	19	12	5	1	0	1	1.5	2.4	17	19	2.08333	1	2.06186	0.66871	24.7423		100.408		79	108	56	52	73.3333	14	10	1	1	13	1	9	12	2	3.16	5
55				1	80	176	1	130	80	50	65	96.6667		32	20	10	22	11	1	1	1	3.17	5.27	10	9	2.08729	1	3.68531	1.62154	81.0769		107.584		100	115	75	40	88.3333	25	20	1	1	10	15	9	-1	1	3.7	7.3
129				1	58	168	1	89	56	33	47	67		43	23	12	31	8	1	-3	1	2.29	3.8	2	15	2.10526	1	2.6081	2.45003	80.8511		101.474		84	105	75	30	85	46	31	2	2	20	26	10	-1	1	3.08	5.1
146				6	45	167	1	85	50	35	80	61.6667		17	13	7	10	9	1	3	1	2.8	4.1	1	4	2.19512	1	5.125	1.46429	51.25		110.238		76	100	70	30	80	17	9	1	1	5	12	6	2	1	2.7907	4.8
12				1	42	155	2	107	85	22	82	92.3333		21	10	3	18	6	1	-1	1	2.04	2.72	1	4	2.20588	1	1.84282	1.50776	33.1707		107.811		100	132	83	49	99.3333	21	12	1	1	5	16	7	0	1	2.57	3.5
13				2	59	163	2	120	90	30	70	100		29	22	16	13	7	1	1	1	1.83	3.13	13	15	2.23642	1	3.43956	1.49048	44.7143		111.132		100	115	70	45	85	32	18	1	1	7	25	2	-9	1	3.87	6
169				6	74	175	1	129	94	35	78	105.667		25	19	11	14	9	1	1	1	2.06	3.9	2	10	2.30769	1	3.57143	1.42857	50		108.521		98	140	90	50	106.667	24	10	1	1	7	17	9	6	1	2.7	5.1
215				1	65	165	1	80	60	20	75	66.6667		24	21	17	7	8	1	4	1	1.87	3.43	4	13	2.33236	1	6.53333	2.28667	45.7333		108.581		87	110	70	40	83.3333	24	16	1	1	8	16	12	4	1	2.83	5.1
102				1	79	180	1	102	57	45	69	72		28	22	18	10	9	1	5	1	1.9	3.8	4	13	2.36842	1	5.50725	1.22383	55.0725		110.997		85	114	82	32	92.6667	21	13	1	1	7	14	11	5	1	2.01	4
80				6	67	161	1	90	60	30	85	70		34	23	13	21	11	1	1	1	2.5	4.63	2	12	2.37581	1	2.59384	1.81569	54.4706		111.688		82	145	80	65	101.667	25	16	1	1	6	19	15	5	1	3.58	6.8
140				6	69	181	1	130	85	45	60	100		38	24	15	23	10	1	1	1	2.2	4.08	2	14	2.45098	1	2.95652	1.51111	68		111.995		108	118	90	28	99.3333	23	19	1	1	15	8	7	3	1	1.98	3.7
141				6	65	175	1	94	54	40	67	67.3333		27	16	7	20	9	1	0	1	2.17	3.6	3	7	2.5	1	2.68657	1.34328	53.7313		110.688		60	167	85	82	112.333	27	16	1	1	8	19	5	-3	1	2.25	3.93
188				1	57	156	2	140	90	50	80	106.667		26	16	5	21	10	1	-1	1	2.48	3.9	0	6	2.5641	1	2.32143	0.975	48.75		100.715		83	147	79	68	101.667	27	19	1	1	12	15	7	0	1	3.34	5.1
189				1	73	173	1	100	70	30	61	80		36	23	10	26	9	1	-4	1	1.87	3.4	2	14	2.64706	1	2.14376	1.85792	55.7377		102.663		70	157	121	36	133	32	20	1	1	10	22	9	-1	1	3.11	5.8
166				1	59	155	1	120	80	40	65	93.3333		27	17	15	12	10	1	8	2	2.25	3.77	3	7	2.65252	1	4.83333	1.45	58		111.978		77	120	70	50	86.6667	27	15	1	1	5	22	9	-1	1	2.72	4.7
97				1	68	170	1	111	58	53	70	75.6667		34	22	17	17	8	1	3	1	1.72	2.9	2	14	2.75862	1	2.43697	0.781671	41.4286		104.449		78	107	58	49	74.3333	20	10	1	1	2	18	8	0	1	3.82	6.27
145				5	47	150	2	80	53	27	60	62		34	22	14	20	5	1	-3	1	1.29	1.8	10	17	2.77778	1	1.5	1.11111	30		108.348		80	110	85	25	93.3333	26	14	1	1	7	19	7	0	1	3.01	4.2
52				1	58	164	2	104	74	30	72	84		26	17	8	18	10	1	1	1	2.05	3.5	0	7	2.85714	1	2.70062	1.62037	48.6111		106.647		83	120	74	46	89.3333	25	14	1	1	9	16	4	-1	1	2.96	4.77
16				5	75	155	2	95	75	20	100	81.6667		30	19	13	17	7	1	1	1	1.8	2.4	2	12	2.91667	1	1.41176	1.2	24		91.6849		85	151	86	65	107.667	26	16	1	1	8	18	10	2	1	3.44	5.02
150				1	56	173	1	98	63	35	63	74.6667		14	9	3	11	8	1	2	1	1.64	2.74	0	1	2.91971	1	3.95382	1.24263	43.4921		108.811		80	120	80	40	93.3333	20	11	1	1	8	12	5	2	1	4.32	7.2
151				1	98	176	1	119	87	32	75	97.6667		30	18	8	22	12	2	2	1	1.96	4	3	6	3	2	2.42424	1.66667	53.3333		106.764		100	128	66	62	86.6667	52	29	2	2	18	34	11	0	1	4.38	8.97
165				6	73	171	1	90	60	30	70	70		45	23	14	31	13	2	4	1	2.21	4.2	1	10	3.09524	2	1.93548	2	60		111.863		95	135	80	55	98.3333	29	17	1	1	8	21	15	6	1	3.39	6.3
199				1	68	170	1	95	65	30	60	75		21	16	9	12	8	1	1	1	1.35	2.42	8	8	3.30579	2	3.36111	1.34444	40.3333		112.893		94	113	78	35	89.6667	24	10	1	1	4	20	6	0	1	1.68	3
33				2	63	172	1	110	78	32	65	88.6667		26	19	15	11	8	1	4	1	1.46	2.4	4	11	3.33333	2	3.35664	1.15385	36.9231		106.121		85	111	45	66	67	16	6	1	1	2	14	4	0	1	4.39	6.93
34				1	81	198	1	112	88	24	61	96		29	19	11	18	8	1	0	1	1.11	2.39	4	11	3.34728	2	2.17668	1.63251	39.1803		112.085		96	148	95	53	112.667	26	16	1	1	12	14	6	2	1	2.65	5.7
46				3	70	178	1	96	61	35	60	72.6667		33	22	16	17	12	2	6	1	1.82	3.4	0	10	3.52941	2	3.33333	1.61905	56.6667		113.449		89	114	83	31	93.3333	20	10	1	1	1	19	2	-7	1	2.14	4
155				6	74	164	1	132	90	42	77	104		38	27	15	23	12	2	0	1	1.67	3.18	5	15	3.77358	2	1.7956	0.983302	41.2987		106.156		100	109	83	26	91.6667	36	22	2	1	7	29	13	-2	1	3.27	5.9
204				1	48	155	2	90	66	24	89	74		26	18	5	21	11	1	-2	1	2.01	2.9	1	7	3.7931	2	1.55163	1.35768	32.5843		102.096		90	115	85	30	95	22	16	1	1	9	13	7	0	1	2.64	3.8
5				6	40	155	1	110	75	35	85	86.6667		34	23	14	20	10	1	1	1	2	2.6	0	13	3.84615	2	1.52941	0.87395	30.5882		108.09		100	130	85	45	100	21	15	1	1	9	12	10	4	1	2.46	3.16
156				1	62	174	1	101	74	27	95	83		34	26	13	21	11	1	-2	1	1.6	2.8	7	15	3.92857	2	1.40351	1.09162	29.4737		98.5425		80			0	0	30	15	1	1	9	21	7	1	1	2.55	4.6
157				3	56	155	2	123	75	48	90	91		30	21	12	18	10	1	1	1	1.6	2.5	8	11	4	2	1.54321	0.578704	27.7778		108.005		90	130	80	50	96.6667	27	19	1	1	15	12	10	6	1	3.8	5.7
32				6	75	165	1	130	74	56	87	92.6667		44	26	12	32	11	1	-3	1	1.48	2.7	0	15	4.07407	2	0.969828	0.554187	31.0345		108.573		97	164	93	71	116.667	37	23	2	1	15	22	13	5	1	3.73	6.8
189				1	64	178	1	90	71	19	67	77.3333		35	27	18	17	12	2	3	1	1.66	2.9	8	15	4.13793	2	2.54609	2.27808	43.2836		110.748		82	152	108	44	122.667	15	10	1	1	5	10	4	-1	1	2.39	4.23
14				1	73	175	1	120	70	50	75	86.6667		45	28	18	27	13	2	3	1	1.74	3.08	13	15	4.22078	2	1.52099	0.821333	41.0667		103.973		80	100	60	40	73.3333	33	18	1	1	12	21	4	-2	1	3.89	6.8
15				1	54	167	2	82	60	22	68	67.3333		35	24	16	19	10	1	2	1	1.38	2.2	5	14	4.54545	2	1.70279	1.47059	32.3529		104.266		95	90	65	25	73.3333	28	15	1	1	7	21	6	-2	1	3	4.8
141				5	54	153	2	100	58	42	56	72		27	18	11	16	12	2	5	1	1.38	2	3	6	6	2	2.23214	0.85034	35.7143		109.904		92	130	57	73	81.3333	30	18	1	1	12	18	8	2	1	2.7	4.13
179				2	50	160	2	90	50	40	80	63.3333		44	28	11	33	17	2	0	1	1.87	2.7	0	11	6.2963	2	1.02273	0.84375	33.75		104.321		93	116	71	45	86	39	24	2	1	10	29	18	4	1	2.84	4.2
87				6	84	185	1	100	56	44	65	70.6667		61	35	20	41	26	2	11	2	1.88	3.9	7	9	6.66667	2	1.46341	1.36364	60		101.162		60	120	80	40	93.3333	30	20	1	1	8	22	11	-1	1	2.02	4.2
70				5	60	160	2	100	68	32	80	78.6667		38	26	15	23	13	2	2	1	1.99	1.6	4	13	8.125	2	0.869565	0.625	20		102.888		86	113	78	35	89.6667	24	11	1	1	3	21	9	1	1	2.22	3.6
216				6	72	168	1	109	67	42	68	81		82	47	28	54	35	2	16	2	1.75	3	37	12	11.6667	2	0.816993	1.05042	44.1176		99.2466		96	100	61	39	74	20	12	1	1	7	13	4	-1	1	2.33	3.84
217				6	87	173	1	130	85	45	94	100		75	48	32	43	38	2	22	2	1.19	2.35	13	10	16.1702	2	0.581395	0.555556	25		98.7562		82	134	77	57	96	38	20	1	1	12	26	8	0	1	2.93	5.62
218				6	95	174	1	100	60	40	111	73.3333		51	42	31	20	39	2	28	2	0.88	1.6	19	3	24.375	2	0.720721	0.36036	14.4144		102.249		77	119	76	43	90.3333	38	22	2	1	15	23	7	0	1	3.05	5.46
[truncated: 42 more columns]

## Sheet: legenda
	Etiology
DTD = DIAMETRO TELEDIASTOLICO	1	CMD
VTD = VOLUME TELEDIASTOLICO	2	CMR
EF = FRAZIONE DI EIEZIONE	3	CMV
SBP = PRESSIONE ARTERIOSA SISTOLICA	4	DB
DBP = PRESSIONE ARTERIOSA DIASTOLICA	5	HCM
SYSTEMIC PULSE PRESSURE = (PRESSIONE SISTOLICA - PRESSIONE DIASTOLICA) pulse pressure anche indicato come PP	6	ISCH
PAPS = PRESSIONE ARTERIOSA POLMONARE SISTOLICA	7	MIOCARDITIS
mPAP= PRESSIONE ARTERIOSA POLMONARE MEDIA
PAPD = PRESSIONE ARTERIOSA POLMONARE DIASTOLICA	Rhythm before transplantation
PULM PULSE PRESSURE = (PRESSIONE POLMONARE SISTOLICA - PRESSIONE POLMONARE DIASTOLICA)	1	AF
CO = CARDIAC OUTPUT	2	PM
RAP = PRESSIONE ATRIALE DESTRA	3	RS
PWP = PCWP = PRESSIONE CAPILLARE POLMONARE
PVR = RESISTENZE VASCOLARI POLMONARI	PM/ICD before
RC TIME: X IL CALCOLO VEDI TESTO	1	NO
PCa = Pulm Compliance: per il calcolo vedi testo (SV / pulmonary PP)	2	ICD
Systemic Compliance: calcolata come (SV / systemic PP)	3	PM
Date of RHC/at 1 month = data del cateterismo di controllo a 1 mese
TPG = transpulmonary gradient (mPAP - PWP)	0	no
DPG = diastolic gradient (PAPD - PWP)	1	sì
TPVR =	1	M
	2	F
HCM= HYPERTROPHIC CARDIOMYOPATHY
CMD= DILATED CARDIOMYOPATHY
ISCH= POST-ISCHEMIC CARDIOMYOPATHY
CMR= RESTRICTIVE CARDIOMYOPATHY
DB= DILATED CARDIOMYOPATHY DUE TO BECKER DYSTROPHY
RCC= RIGHT CARDIAC CATHETERIZATION
